# Supplementary material for: Suicidal Behavior and Its Relationship with Postmortem Forensic Toxicological Findings
Source: Toxics. 2022 Jun 11;10(6):319. doi: 10.3390/toxics10060319 (PMC9229491; doi:10.3390/toxics10060319)
Supplement: Supplementary file 1 [file toxics-10-00319-s001.zip]

Archive with 1 entries (1 files):
- toxics-1724241-supplementary.pdf
